# Supplementary material for: Relationship between workload and mind-wandering in simulated driving
Source: PLoS One. 2017 May 3;12(5):e0176962. doi: 10.1371/journal.pone.0176962 (PMC5415047; doi:10.1371/journal.pone.0176962)
Supplement: S1 Dataset — (XLSX) [file pone.0176962.s001.xlsx]

## Sheet: Figure2
total_mwtimes	workload
16.5	73.33
11	53.33
0	51.67
13	47.5
14	66.67
9	80.83
4	67.5
12	76.67
8	77.5
21	41.67
19	55
7	60
21	41.67
16	27.5
18	66.67
18.5	48.33
14.5	65
10	60
10	51.67
16	58.33
11	76.67
19	41.67
9	66.67
11	48.33
22	46.67
16	71.67
13	54.17
0	78.33
17	58.33
10	57.5
17	50
14	73.33
6	75
8	70.83
7	62.5
6	78.33
12	37.5
12	35
9	38.33
22	33.33

## Sheet: Figure3
SDLP	SDSTW	SDFO	SDD
0.313061	0.0172077	0.347645	8.04634
0.331795	0.0173036	0.348788	6.82199
0.325621	0.0174429	0.352682	5.79171
0.400338	0.0389752	0.356533	7.45712
0.36198	0.0186748	0.366458	8.50209
0.344002	0.0175581	0.364303	7.56633
0.361569	0.017955	0.364738	7.29524
0.35956	0.018058	0.367067	6.47204
0.404288	0.0390285	0.358648	6.67312
0.36467	0.0184925	0.364936	6.65369
0.354678	0.0181854	0.369438	5.72181
0.372622	0.0184578	0.377261	6.71976
0.389623	0.0184903	0.369339	6.8669
0.446281	0.0385256	0.361359	7.71752
0.390204	0.0184517	0.372553	7.41185
0.414765	0.0191008	0.383461	7.3494
0.398677	0.0183365	0.36683	8.76921
0.402029	0.0186999	0.371735	6.87371
0.451101	0.0386646	0.376934	7.5981
0.393273	0.0189754	0.374213	7.40558
0.417779	0.019449	0.385307	6.96361
0.404738	0.0187157	0.380915	7.01297
0.407923	0.0189475	0.375842	7.19962
0.442935	0.0382834	0.384661	7.14334

## Sheet: Figure4
mw_frequency
0.35
0.4
0.425
0.425
0.475
0.5
0.35
0.525
0.525
0.55
0.575
0.55
0.4375
0.575
0.45
0.525
0.625
0.65
0.625
0.625
0.675
0.575
0.5125
0.5625

## Sheet: Figure5
Residuals
-0.00274323
-0.00341987
-0.00366689
0.0178655
-0.00320751
-0.00471053
-0.00199592
-0.0045969
0.0163736
-0.00454876
-0.00524207
-0.0045834
-0.00281267
0.0150981
-0.0030444
-0.00355411
-0.00586357
-0.00588645
0.0144645
-0.00522468
-0.00552369
-0.0047118
-0.00351428
0.0150491
